# Supplementary material for: An Automated Image Analysis System to Quantify Endosomal Tubulation
Source: PLoS One. 2016 Dec 22;11(12):e0168294. doi: 10.1371/journal.pone.0168294 (PMC5179261; doi:10.1371/journal.pone.0168294)
Supplement: S2 Appendix — This script must be modified by the user before use. (TXT) [file pone.0168294.s002.txt]

########################## Tubule analysis in R #########################

#########################################################################
###                                                                   ###
###  Alter the file path below to the ImageJ output destination       ###
###                                                                   ###

setwd('C:Example/File/Path')

###                                                                   ###
###  This tells R where to look for the .csv files created by ImageJ  ###
###                                                                   ###
#########################################################################


filelist <- list.files(pattern = ".csv")
## Read in multiple files:
y <- lapply(filelist,read.csv)
## extract column of interest
p <- lapply(y, "[", "Longest.Shortest.Path")
## subset by desired path length
q <-lapply (p,subset,Longest.Shortest.Path > 20)
## retrieve tube number per item in list:
tube.number <- sapply (q, nrow)
## retrieve longest path data
r <- lapply(p,FUN=max)
# turn into dataframe
r.dataframe <- as.data.frame (r)
# remove 20 from all pixel lengths
r.less20 <- r.dataframe -20
# set values less than 0 to 0
r.less20 [r.less20<0] <- 0
# transpose
ready.fornames <- t(r.less20)
names.longestpath <- cbind (filelist,ready.fornames)
combined <- cbind(names.longestpath, tube.number)
rownames(combined) <- NULL
colnames(combined) <- c('filelist', 'longest.path','tube.number')
## Create a vector indicating presence or absence of tubules in an image
tube.percentage <- ifelse(combined[,3] >0,1,0)
## Bind this vector to dataframe
combined_two <- cbind(combined, tube.percentage)
## export data  ## rename as applicable
write.table(combined_two, "output_results.txt", sep="\t",col.names = NA)
