# Supplementary material for: An Automated Image Analysis System to Quantify Endosomal Tubulation
Source: PLoS One. 2016 Dec 22;11(12):e0168294. doi: 10.1371/journal.pone.0168294 (PMC5179261; doi:10.1371/journal.pone.0168294)
Supplement: S1 Dataset — Whole cell stain in red channel, endogenous SNX1 labelled in green channel. (ZIP) [file pone.0168294.s004.zip]

Archive with 46 entries (46 files):
- Example Mock Images/Mock 1.tif
- Example Mock Images/Mock 10.tif
- Example Mock Images/Mock 11.tif
- Example Mock Images/Mock 12.tif
- Example Mock Images/Mock 13.tif
- Example Mock Images/Mock 14.tif
- Example Mock Images/Mock 15.tif
- Example Mock Images/Mock 16.tif
- Example Mock Images/Mock 17.tif
- Example Mock Images/Mock 18.tif
- Example Mock Images/Mock 19.tif
- Example Mock Images/Mock 2.tif
- Example Mock Images/Mock 20.tif
- Example Mock Images/Mock 21.tif
- Example Mock Images/Mock 22.tif
- Example Mock Images/Mock 23.tif
- Example Mock Images/Mock 24.tif
- Example Mock Images/Mock 25.tif
- Example Mock Images/Mock 26.tif
- Example Mock Images/Mock 27.tif
- Example Mock Images/Mock 28.tif
- Example Mock Images/Mock 29.tif
- Example Mock Images/Mock 3.tif
- Example Mock Images/Mock 30.tif
- Example Mock Images/Mock 31.tif
- Example Mock Images/Mock 32.tif
- Example Mock Images/Mock 33.tif
- Example Mock Images/Mock 34.tif
- Example Mock Images/Mock 35.tif
- Example Mock Images/Mock 36.tif
- Example Mock Images/Mock 37.tif
- Example Mock Images/Mock 38.tif
- Example Mock Images/Mock 39.tif
- Example Mock Images/Mock 4.tif
- Example Mock Images/Mock 40.tif
- Example Mock Images/Mock 41.tif
- Example Mock Images/Mock 42.tif
- Example Mock Images/Mock 43.tif
- Example Mock Images/Mock 44.tif
- Example Mock Images/Mock 45.tif
- Example Mock Images/Mock 5.tif
- Example Mock Images/Mock 6.tif
- Example Mock Images/Mock 7.tif
- Example Mock Images/Mock 8.tif
- Example Mock Images/Mock 9.tif
- Example Mock Images/Thumbs.db
