# Supplementary material for: An Automated Image Analysis System to Quantify Endosomal Tubulation
Source: PLoS One. 2016 Dec 22;11(12):e0168294. doi: 10.1371/journal.pone.0168294 (PMC5179261; doi:10.1371/journal.pone.0168294)
Supplement: S2 Dataset — Whole cell stain in red channel, endogenous SNX1 labelled in green channel. (ZIP) [file pone.0168294.s005.zip]

Archive with 45 entries (45 files):
- Example Spastin depletion Images/Spastin knockdown 1.tif
- Example Spastin depletion Images/Spastin knockdown 10.tif
- Example Spastin depletion Images/Spastin knockdown 11.tif
- Example Spastin depletion Images/Spastin knockdown 12.tif
- Example Spastin depletion Images/Spastin knockdown 13.tif
- Example Spastin depletion Images/Spastin knockdown 14.tif
- Example Spastin depletion Images/Spastin knockdown 15.tif
- Example Spastin depletion Images/Spastin knockdown 16.tif
- Example Spastin depletion Images/Spastin knockdown 17.tif
- Example Spastin depletion Images/Spastin knockdown 18.tif
- Example Spastin depletion Images/Spastin knockdown 19.tif
- Example Spastin depletion Images/Spastin knockdown 2.tif
- Example Spastin depletion Images/Spastin knockdown 20.tif
- Example Spastin depletion Images/Spastin knockdown 21.tif
- Example Spastin depletion Images/Spastin knockdown 22.tif
- Example Spastin depletion Images/Spastin knockdown 23.tif
- Example Spastin depletion Images/Spastin knockdown 24.tif
- Example Spastin depletion Images/Spastin knockdown 25.tif
- Example Spastin depletion Images/Spastin knockdown 26.tif
- Example Spastin depletion Images/Spastin knockdown 27.tif
- Example Spastin depletion Images/Spastin knockdown 28.tif
- Example Spastin depletion Images/Spastin knockdown 29.tif
- Example Spastin depletion Images/Spastin knockdown 3.tif
- Example Spastin depletion Images/Spastin knockdown 30.tif
- Example Spastin depletion Images/Spastin knockdown 31.tif
- Example Spastin depletion Images/Spastin knockdown 32.tif
- Example Spastin depletion Images/Spastin knockdown 33.tif
- Example Spastin depletion Images/Spastin knockdown 34.tif
- Example Spastin depletion Images/Spastin knockdown 35.tif
- Example Spastin depletion Images/Spastin knockdown 36.tif
- Example Spastin depletion Images/Spastin knockdown 37.tif
- Example Spastin depletion Images/Spastin knockdown 38.tif
- Example Spastin depletion Images/Spastin knockdown 39.tif
- Example Spastin depletion Images/Spastin knockdown 4.tif
- Example Spastin depletion Images/Spastin knockdown 40.tif
- Example Spastin depletion Images/Spastin knockdown 41.tif
- Example Spastin depletion Images/Spastin knockdown 42.tif
- Example Spastin depletion Images/Spastin knockdown 43.tif
- Example Spastin depletion Images/Spastin knockdown 44.tif
- Example Spastin depletion Images/Spastin knockdown 45.tif
- Example Spastin depletion Images/Spastin knockdown 5.tif
- Example Spastin depletion Images/Spastin knockdown 6.tif
- Example Spastin depletion Images/Spastin knockdown 7.tif
- Example Spastin depletion Images/Spastin knockdown 8.tif
- Example Spastin depletion Images/Spastin knockdown 9.tif
