# Supplementary material for: An Automated Image Analysis System to Quantify Endosomal Tubulation
Source: PLoS One. 2016 Dec 22;11(12):e0168294. doi: 10.1371/journal.pone.0168294 (PMC5179261; doi:10.1371/journal.pone.0168294)
Supplement: S3 Dataset — Results of automated counting using the S1 and S2 datasets. (XLSX) [file pone.0168294.s006.xlsx]

## Sheet: Sheet1
	filelist	longest.path	tube.number	tube.percentage
1	Mock 1.tif.csv	2.314	2	1
2	Mock 10.tif.csv	0	0	0				Mock	Spastin
3	Mock 11.tif.csv	0	0	0			Longest Path	0.342156	6.33733
4	Mock 12.tif.csv	0	0	0			Tube Number	0.155556	1.22222
5	Mock 13.tif.csv	0	0	0			Tube %	13.3333	55.5556
6	Mock 14.tif.csv	0	0	0
7	Mock 15.tif.csv	0	0	0
8	Mock 16.tif.csv	0	0	0
9	Mock 17.tif.csv	0	0	0
10	Mock 18.tif.csv	0	0	0
11	Mock 19.tif.csv	3.899	1	1
12	Mock 2.tif.csv	0	0	0
13	Mock 20.tif.csv	0	0	0
14	Mock 21.tif.csv	0	0	0
15	Mock 22.tif.csv	0	0	0
16	Mock 23.tif.csv	0	0	0
17	Mock 24.tif.csv	0	0	0
18	Mock 25.tif.csv	0	0	0
19	Mock 26.tif.csv	0	0	0
20	Mock 27.tif.csv	0	0	0
21	Mock 28.tif.csv	4.142	1	1
22	Mock 29.tif.csv	0	0	0
23	Mock 3.tif.csv	2.243	1	1
24	Mock 30.tif.csv	0	0	0
25	Mock 31.tif.csv	0	0	0
26	Mock 32.tif.csv	0	0	0
27	Mock 33.tif.csv	0	0	0
28	Mock 34.tif.csv	0	0	0
29	Mock 35.tif.csv	0.485	1	1
30	Mock 36.tif.csv	0	0	0
31	Mock 37.tif.csv	0	0	0
32	Mock 38.tif.csv	0	0	0
33	Mock 39.tif.csv	0	0	0
34	Mock 4.tif.csv	0	0	0
35	Mock 40.tif.csv	2.314	1	1
36	Mock 41.tif.csv	0	0	0
37	Mock 42.tif.csv	0	0	0
38	Mock 43.tif.csv	0	0	0
39	Mock 44.tif.csv	0	0	0
40	Mock 45.tif.csv	0	0	0
41	Mock 5.tif.csv	0	0	0
42	Mock 6.tif.csv	0	0	0
43	Mock 7.tif.csv	0	0	0
44	Mock 8.tif.csv	0	0	0
45	Mock 9.tif.csv	0	0	0
46	Spastin knockdown 1.tif.csv	0	0	0
47	Spastin knockdown 10.tif.csv	37.941	5	1
48	Spastin knockdown 11.tif.csv	11.385	2	1
49	Spastin knockdown 12.tif.csv	9.213	3	1
50	Spastin knockdown 13.tif.csv	0.657	1	1
51	Spastin knockdown 14.tif.csv	0	0	0
52	Spastin knockdown 15.tif.csv	12.213	1	1
53	Spastin knockdown 16.tif.csv	8.799	2	1
54	Spastin knockdown 17.tif.csv	11.971	3	1
55	Spastin knockdown 18.tif.csv	11.728	1	1
56	Spastin knockdown 19.tif.csv	0	0	0
57	Spastin knockdown 2.tif.csv	2.485	2	1
58	Spastin knockdown 20.tif.csv	0	0	0
59	Spastin knockdown 21.tif.csv	0	0	0
60	Spastin knockdown 22.tif.csv	2.786	1	1
61	Spastin knockdown 23.tif.csv	0	0	0
62	Spastin knockdown 24.tif.csv	10.657	4	1
63	Spastin knockdown 25.tif.csv	5.971	5	1
64	Spastin knockdown 26.tif.csv	0	0	0
65	Spastin knockdown 27.tif.csv	0	0	0
66	Spastin knockdown 28.tif.csv	0.728	1	1
67	Spastin knockdown 29.tif.csv	0	0	0
68	Spastin knockdown 3.tif.csv	0	0	0
69	Spastin knockdown 30.tif.csv	0	0	0
70	Spastin knockdown 31.tif.csv	0.314	1	1
71	Spastin knockdown 32.tif.csv	0	0	0
72	Spastin knockdown 33.tif.csv	9.485	1	1
73	Spastin knockdown 34.tif.csv	0	0	0
74	Spastin knockdown 35.tif.csv	4.071	1	1
75	Spastin knockdown 36.tif.csv	0	0	0
76	Spastin knockdown 37.tif.csv	11.142	2	1
77	Spastin knockdown 38.tif.csv	3.314	1	1
78	Spastin knockdown 39.tif.csv	26.627	2	1
79	Spastin knockdown 4.tif.csv	3.385	1	1
80	Spastin knockdown 40.tif.csv	0	0	0
81	Spastin knockdown 41.tif.csv	0	0	0
82	Spastin knockdown 42.tif.csv	0	0	0
83	Spastin knockdown 43.tif.csv	23.213	2	1
84	Spastin knockdown 44.tif.csv	48.497	5	1
85	Spastin knockdown 45.tif.csv	12.314	4	1
86	Spastin knockdown 5.tif.csv	16.213	3	1
87	Spastin knockdown 6.tif.csv	0.071	1	1
88	Spastin knockdown 7.tif.csv	0	0	0
89	Spastin knockdown 8.tif.csv	0	0	0
90	Spastin knockdown 9.tif.csv	0	0	0
