# Supplementary material for: An Automated Image Analysis System to Quantify Endosomal Tubulation
Source: PLoS One. 2016 Dec 22;11(12):e0168294. doi: 10.1371/journal.pone.0168294 (PMC5179261; doi:10.1371/journal.pone.0168294)
Supplement: S4 Dataset — (XLSX) [file pone.0168294.s007.xlsx]

## Sheet: Figure two
	Manual Counting			Automated - # of tubules			Automated - length parameter			Automated - % cells with tubules
	Mock	Spastin		Mock	Spastin		Mock	Spastin		Mock	Spastin
	1.63333	7.58621		0.628571	1.36		1.7638	5.84528		0.371429	0.54

## Sheet: Figure three
HeLa Data
	Manual Counting				Automated - # of tubules				Automated - length parameter				Automated - % cells with tubules
	Mock	Spastin	Ist1		Mock	Spastin	Ist1		Mock	Spastin	Ist1		Mock	Spastin	Ist1
	0.342156	6.31511	7.2		0.155556	1.15556	3.77778		0.0342155	0.631511	0.78174		13.3333	55.5556	71.1111
	1.44444	10.2222	8.93333		0.0444445	1.08889	8.2		0.00936222	0.576002	1.22728		4.44444	60	75.5556
	1.48889	7.42222	3.86667		0.177778	1.22222	5.11111		0.0561911	0.72928	1.04797		15.5556	57.7778	77.7778
MRC5 data:
	Automated - # of tubules			Automated - length parameter			Automated - % cells with tubules
	Mock	Spastin		Mock	Spastin		Mock	Spastin
	0.15	0.7		0.188273	0.62253		10	36.6667
	0.333333	1.26667		0.286173	0.635852		13.3333	46.6667
	0.316667	0.6		0.0838967	0.251102		10	31.6667
